# Supplementary material for: CRISPR/Cas9-Mediated CtBP1 Gene Editing Enhances Chemosensitivity and Inhibits Metastatic Potential in Esophageal Squamous Cell Carcinoma Cells
Source: Int J Mol Sci. 2023 Sep 13;24(18):14030. doi: 10.3390/ijms241814030 (PMC10530806; doi:10.3390/ijms241814030)
Supplement: Supplementary file 1 [file ijms-24-14030-s001.zip]

Archive with 1 entries (1 files):
- ijms-2407211-supplementary.pdf
